# Supplementary material for: Lower-dose prescriptions in the post-marketing situation and the influencing factors thereon
Source: PLoS One. 2019 Jun 14;14(6):e0218534. doi: 10.1371/journal.pone.0218534 (PMC6570026; doi:10.1371/journal.pone.0218534)
Supplement: S1 Table — For each factor, “1” indicates yes, “0” indicates no. “Lower-dose prescription” drugs were products whose percentage of prescriptions corresponding to the category of doses lower than the approved dose, or the approved maintenance dose if the initial dose is set, was ≥ 30% in the database of either MDV or JammNet. The definition of factors related to the therapeutic area, detailed statement of the approved dosage, clinical data package, and post-marketing requirement was the same as those in Table 2. (XLSX) [file pone.0218534.s001.xlsx]

## Sheet: S1_Table
No.	Drug	Lower-dose prescription	Antineoplastic agents	Dose range	Maintenance dose different from the initial dose	Upward/downward dose adjustment	Orphan drugs	Bridging strategy or multi-regional clinical trial	Dose finding study	Lower dose in pivotal study	Safety concern	Approval condition
1	Abiraterone	0	0	0	0	0	0	0	1	0	0	0
2	Acamprosate	0	0	0	0	0	0	0	1	0	0	0
3	Acotiamide	0	0	0	0	0	0	0	1	0	0	0
4	Afatinib	1	1	1	0	0	0	1	0	0	1	0
5	Alectinib‌	0	1	0	0	0	1	0	0	0	0	1
6	Aliskiren	0	0	1	0	0	0	0	1	1	0	0
7	Alogliptin	0	0	0	0	0	0	1	1	1	0	0
8	Ambrisentan	0	0	1	0	0	1	0	1	1	0	1
9	Anagliptin	0	0	1	0	0	0	0	1	1	0	0
10	Anagrelide	0	1	1	0	0	1	0	1	1	1	1
11	Aprepitant	0	0	1	0	0	0	0	1	0	0	0
12	Asunaprevir	0	0	0	0	0	0	0	1	0	1	0
13	Atovaquone	1	0	0	0	0	0	0	1	0	0	1
14	Axitinib	1	1	1	0	0	0	1	0	0	1	0
15	Azilsartan	0	0	1	0	0	0	0	1	0	0	0
16	Bazedoxifene	0	0	0	0	0	0	1	1	0	0	0
17	Bixalomer	0	0	1	0	0	0	0	1	1	1	0
18	Blonanserin	0	0	1	0	0	0	0	0	0	0	0
19	Bosentan	1	0	1	1	0	1	0	1	1	1	1
20	Bosutinib	1	1	1	0	0	1	0	0	0	1	0
21	Canagliflozin	0	0	0	0	0	0	0	1	0	0	0
22	Clozapine	1	0	1	1	0	0	0	0	1	0	1
23	Crizotinib	1	1	0	0	1	1	1	0	0	1	1
24	Dabigatran	0	0	1	0	0	0	1	1	0	1	0
25	Daclatasvir	0	0	0	0	0	0	0	1	0	0	0
26	Dapagliflozin	0	0	1	0	0	0	0	1	0	0	0
27	Darunavir	0	0	0	0	0	1	0	1	0	0	1
28	Delamanid	0	0	0	0	0	1	1	1	0	1	1
29	Dienogest	0	0	0	0	0	0	0	1	0	0	0
30	Dolutegravir	0	0	1	0	0	1	0	1	0	0	1
31	Dutasteride	0	0	0	0	0	0	0	1	0	0	0
32	Eldecalcitol	0	0	1	0	0	0	0	1	0	1	0
33	Eltrombopag	0	0	1	0	0	1	0	1	0	0	1
34	Empagliflozin	0	0	1	0	0	0	0	1	0	1	0
35	Emtricitabine	0	0	0	0	0	1	0	1	0	0	1
36	Entecavir	0	0	1	0	0	0	1	1	0	0	0
37	Enzalutamide	0	0	0	0	0	0	0	0	0	0	0
38	Eplerenon	1	0	1	0	0	0	1	1	0	1	0
39	Escitalopram	0	0	1	0	0	0	0	1	0	1	0
40	Eszopiclone	0	0	1	0	0	0	1	1	0	1	0
41	Etravirine	0	0	0	0	0	1	0	1	0	0	1
42	Ezetimibe	0	0	0	0	1	0	0	1	0	0	0
43	Ferric citrate	1	0	1	0	0	0	0	1	0	1	0
44	Fesoterodine	0	0	1	0	0	0	1	1	0	1	0
45	Fingolimod	0	0	0	0	0	1	0	1	0	1	1
46	Gabapentin	1	0	1	1	0	0	0	1	0	0	0
47	Gabapentin Enacarbil	1	0	0	0	0	0	1	1	0	1	0
48	Galantamine	0	0	1	1	0	0	0	1	0	1	0
49	Garenoxacin	0	0	0	0	0	0	0	0	0	0	0
50	Iguratimod	0	0	1	0	0	0	0	1	0	1	1
51	Imidafenacin	1	0	1	0	0	0	0	1	0	1	0
52	Ipraglifrozin	0	0	1	0	0	0	0	1	0	0	0
53	Irbesartan	0	0	1	0	0	0	0	0	0	0	0
54	Istradefylline	0	0	1	0	0	0	0	1	0	0	0
55	Lanthanum	0	0	1	0	0	0	0	1	0	1	0
56	Letrozole	0	0	0	0	0	0	0	1	0	0	1
57	Levetiracetam	0	0	1	0	0	0	0	1	0	0	0
58	Linagliptin	0	0	0	0	0	0	1	1	0	0	0
59	Lubiprostone	0	0	0	0	1	0	0	1	0	1	0
60	Luseogliflozin	0	0	1	0	0	0	0	1	0	0	0
61	Maraviroc	1	0	1	0	0	1	0	1	1	0	1
62	Memantine	1	0	1	1	0	0	0	1	0	1	0
63	Methadone	0	0	1	0	1	0	0	0	0	0	1
64	Miglitol	0	0	1	0	0	0	0	1	0	1	0
65	Miglustat	1	0	0	0	1	1	0	0	0	0	1
66	Minodronic Acid	0	0	0	0	0	0	0	1	0	0	0
67	Mirabegron	0	0	0	0	0	0	0	1	0	0	0
68	Mirtazapine	0	0	1	0	0	0	0	1	0	0	0
69	Modafinil	0	0	0	0	0	1	0	1	0	0	0
70	Moxifloxacin	0	0	0	0	0	0	1	1	0	0	0
71	Mozavaptan	0	0	0	0	0	1	0	0	0	1	1
72	Nalfurafine	0	0	1	0	0	0	0	1	0	1	0
73	Nilotinib	1	1	1	0	1	1	0	0	0	1	1
74	omega-3 fatty acid	0	0	1	0	0	0	0	1	0	1	0
75	Paliperidone	0	0	1	0	0	0	0	1	0	0	0
76	Pancrelipase	1	0	0	0	1	0	0	1	1	0	0
77	Pazopanib	1	1	0	0	1	1	1	0	1	0	1
78	Pirfenidone	1	0	1	1	1	1	0	0	1	1	0
79	Prasugrel	0	0	1	0	0	0	0	1	0	1	0
80	Raltegravir	0	0	0	0	0	1	0	1	0	0	1
81	Ramelteon	0	0	0	0	0	0	0	1	0	0	0
82	Regorafenib	1	1	1	0	1	0	1	0	1	1	0
83	Repaglinide	0	0	1	0	0	0	0	1	0	0	0
84	Rilpivirine	0	0	0	0	0	1	0	1	0	1	1
85	Riociguat	0	0	1	0	0	1	1	1	1	1	1
86	Ropinirole	1	0	1	1	0	0	0	0	0	0	0
87	Rosuvastatin	0	0	1	0	0	0	1	1	0	1	0
88	Rufinamide	1	0	1	1	0	0	0	1	1	1	0
89	Saxagliptin	0	0	1	0	0	0	0	1	0	0	0
90	Sertraline	0	0	1	0	0	0	0	0	0	0	0
91	Silodosin	0	0	0	0	1	0	0	1	0	0	0
92	Simeprevir	0	0	0	0	0	0	0	1	0	1	0
93	Sitafloxacin	0	0	1	0	0	0	0	0	0	1	0
94	Sitagliptin	0	0	1	0	0	0	0	1	0	0	0
95	Solifenacin	0	0	1	0	0	0	0	1	0	1	0
96	Sorafenib	1	1	0	0	1	0	0	0	0	1	1
97	Suvorexant	0	0	1	0	0	0	1	1	0	1	0
98	Tafamidis	0	0	0	0	0	1	0	0	0	0	1
99	Tapentadol	0	0	1	0	1	0	0	0	0	0	0
100	Telaprevir	1	0	0	0	0	0	0	1	0	0	1
101	Teneligliptin	0	0	1	0	0	0	0	1	0	0	0
102	Tetrabenazine	0	0	1	0	0	1	0	0	0	1	1
103	Tofacitinib	0	0	0	0	0	0	1	1	0	1	1
104	Tofogliflozin	0	0	0	0	0	0	1	1	1	1	0
105	Tolterodine	0	0	0	0	1	0	1	1	0	1	0
106	Topiroxostat	1	0	1	1	0	0	0	1	0	1	0
107	Vaniprevir	0	0	0	0	0	0	0	1	0	1	0
108	Varenicline Tartrate	1	0	1	1	0	0	1	1	0	1	0
109	Vemurafenib	0	1	0	0	0	1	0	0	0	1	1
110	Vildagliptin	0	0	1	0	0	0	0	1	0	1	0
111	Voriconazole	0	0	1	0	0	0	0	0	0	1	1
112	Vorinostat	1	1	1	0	1	1	0	0	0	1	1
113	Zinc acetate	0	0	1	0	0	1	0	0	0	0	1
