# Supplementary material for: Lower-dose prescriptions in the post-marketing situation and the influencing factors thereon
Source: PLoS One. 2019 Jun 14;14(6):e0218534. doi: 10.1371/journal.pone.0218534 (PMC6570026; doi:10.1371/journal.pone.0218534)
Supplement: S2 Table — (XLSX) [file pone.0218534.s002.xlsx]

## Sheet: S2_Table
Drug	Real dose							Unit dose Standardized by the minimum approved maintenance dose
	Detailed statement of the approved dosage			Frequency distribution of the prescribed daily dose			Unit	Detailed statement of the approved dosage			Frequency distribution of the prescribed daily dose
	Initial dose	Maintenance dose		First quartile	Median	Third quartile		Initial dose	Maintenance dose		First quartile	Median	Third quartile
		(minimum)	(maximum)						(minimum)	(maximum)
Afatinib	40	40	50	20	30	40	mg	1	1	1.25	0.5	0.75	1
Bosentan	125	250	250	124	124	248	mg	0.5	1	1	0.496	0.496	0.992
Bosutinib	500	500	600	300	400	500	mg	1	1	1.2	0.6	0.8	1
Ferric citrate	1500	1500	6000	750	750	1500	mg	1	1	4	0.5	0.5	1
Gabapentin	600	1200	2400	400	600	1200	mg	0.5	1	2	0.333333	0.5	1
Maraviroc	600	600	600	300	300	600	mg	1	1	1	0.5	0.5	1
Memantine	5	20	20	10	15	20	mg	0.25	1	1	0.5	0.75	1
Pazopanib	800	800	800	400	600	800	mg	1	1	1	0.5	0.75	1
Pirfenidone	600	1800	1800	600	1200	1200	mg	0.333333	1	1	0.333333	0.666667	0.666667
Regorafenib	160	160	160	80	120	160	mg	1	1	1	0.5	0.75	1
Rufinamide	400	1800	3200	600	1200	1800	mg	0.222222	1	1.77778	0.333333	0.666667	1
Sorafenib	800	800	800	400	400	600	mg	1	1	1	0.5	0.5	0.75
Telaprevir	2250	2250	2250	500	500	500	mg	1	1	1	0.222222	0.222222	0.222222
Topiroxostat	40	120	160	40	40	80	mg	0.333333	1	1.33333	0.333333	0.333333	0.666667
Vorinostat	400	400	400	200	300	300	mg	1	1	1	0.5	0.75	0.75
